# Supplementary material for: Inferring Tunicate Relationships and the Evolution of the Tunicate Hox Cluster with the Genome of Corella inflata
Source: Genome Biol Evol. 2020 Mar 25;12(6):948–64. doi: 10.1093/gbe/evaa060 (PMC7337526; doi:10.1093/gbe/evaa060)
Supplement: evaa060_Supplementary_Data [file evaa060_supplementary_data.zip]

Archive with 6 entries (6 files):
- TableS2_AU.docx
- TableS3_hox_coord.xlsx
- TableS4_genome_stats.docx
- TableS5_other_genomes.xlsx
- Sup_tables_figures_10March.docx
- TableS1_taxa.xlsx
