# Supplementary material for: Inferring Tunicate Relationships and the Evolution of the Tunicate Hox Cluster with the Genome of Corella inflata
Source: Genome Biol Evol. 2020 Mar 25;12(6):948–64. doi: 10.1093/gbe/evaa060 (PMC7337526; doi:10.1093/gbe/evaa060)
Supplement: evaa060_Supplementary_Data [file evaa060_supplementary_data.zip › TableS3_hox_coord.xlsx]

## Sheet: Sheet1
Table S3 Genome location information for tunicate Hox genes.
Species	Hox gene	Scaffold number	Homeodomain coordinates	Notes
Ciona robusta
	1	scaffold88	225172-225312, 225800-225848	intron, linked to chrom01 with FISH in Ikuta et al. 2004
	2	chrom01	9883604-9883476, 9883206-9883154	intron
	3	chrom01	9901509-9901381, 9899586-9899534	intron
	4	chrom01	9926403-9926269, 9925709-9925649	intron
	5	chrom01	7770339-7770160
	6	chrom01	7775390-7775214
	10	chrom01	7436271-7436372, 7436749-7436844	intron
	12	chrom079	3933303-3933482
	13	chrom079	3921866-3921687
Ciona savignyi	1	reftig64	334440-334568, 336385-336438	intron
	2	reftig98	68892-68764, 68578-68255	intron
	3	reftig98	86634-86506, 84444-84391	intron
	4	reftig98	109578-109444, 108767-108717	intron
	5	reftig30	1762416-1762595
	6	reftig30	1755961-1756137
	10	reftig696	17252-17151, 14397-14314	intron
	12	reftig25	1529153-1529329
	13	reftig25	1514887-1514708
Corella inflata	1	Cinf1.00107	14977-14843, 14484-14498	intron, transcript id: infl.047979
	2	Cinf1.02132	6312-6184	transcript id: 108465
		Cinf1.14931	63-116
		PCR-assembled	3109–3009, 1262–1205	intron
	3	Cinf1.00899	17276-17148, 15494-15441	gene model id: g6294.t1
		PCR-assembled	25319–25198, 23541–23484	intron
	4	Cinf1.03625	1825-1959, 2991-3039	transcript id: 066501
		PCR-assembled	61505–61380, 60344–60291	intron
	5	Cinf1.00193	9907-10086	transcript id: 022235
	6	Cinf1.00530	25913-25734	gene model id: g4600.t1
	10	Cinf1.00530	24498-24530, 24675-24749	intron, gene model id: g4599.t1
	12	Cinf1.00924	11498-11331	transcript id: 060485
	13	Cinf1.00924	19174-19353	gene model id: g6387.t1
Botrylloides leachii	1	S624	25280-25152, 24400-24352	intron
	10	S443	10791-10964
	13	S443	38793-38969
	12	S443	26981-27012, 26801-26733	intron
	2	S403	100287-100159, 99659-99608	intron
	4	S169	209290-209433, 210128-210175	intron
	5	S522	578-402
Mogula oculata	1	S84390	53894-53851, 51648-51589	intron
	3	S107358	35701-35546, 25490-35463	intron
	5	S3771	16105-16281
	10	S85569	45758-45585	identified as Hox12 by Blanchoud et al. 2018
	12	S85569	16389-16210	identified as Hox10 by Blanchoud et al. 2018
	13	S85569	24269-24442	identified as Hox11 by Blanchoud et al. 2018
Halocynthia roretzi	1	S11	150835-150971, 151418,151460	intron, all hox genes linked with FISH in Sekigami et al. 2017
	2	S26	202522-202410, 202003-201947	intron
	3	S26	232130-231996, 230656-230605	intron
	4	S26	276624-276491, 275963-275906	intron
	6?	S299	117406-117585	identified as HoxX by Sekigami et al. 2017
	5	S54	20844-21023
	10	S54	158584-158763
	12	S54	173794-173702, 172999-172939	intron, identified as Hox11/12/13a by Sekigami et al. 2017
	13	S54	193787-193966	identified as Hox11/12/13b by Sekigami et al. 2017
Oikopleura dioica	1	scaffold_9	222418-222242
	2	scaffold_78	15068-15151, 15532-15631	intron
	4/5?	scaffold_47	177174-177189, 177349-177446, 177486-177511	2 introns
	9/10?	scaffold_5	595405-595329, 595286-595267, 595157-595143	2 introns
	10	scaffold_13	52548-52495, 52451-52363, 52315-52280	2 introns
	11?	scaffold_225	29293-29472
	12?	scaffold_4	253345-253524
	13	scaffold_1	558289-558468
