# Supplementary material for: Inferring Tunicate Relationships and the Evolution of the Tunicate Hox Cluster with the Genome of Corella inflata
Source: Genome Biol Evol. 2020 Mar 25;12(6):948–64. doi: 10.1093/gbe/evaa060 (PMC7337526; doi:10.1093/gbe/evaa060)
Supplement: evaa060_Supplementary_Data [file evaa060_supplementary_data.zip › TableS5_other_genomes.xlsx]

## Sheet: Sheet1
Table S5 Comparison of assembly statistics for tunicate genomes publically available as of July 2019. Colors correspond to taxonomic groups as defined in Figure 1.
	Corella inflata	Ciona robusta	Ciona savignyi	Salpa thompsoni	Botrylloides leachii	Botryllus schlosseri	Molgula occidentalis	Molgula occulta	Molgula oculata	Oikopleura dioica	Oikopleura longicauda	Oikopleura albicans	Oikopleura vanhoeffeni	Fritillaria borealis	Mesochordaeus erythrocephalus	Bathochordaeus stygius
Genome size	131290315	122951598	177003750	318747957	159132706	580391560	249652650	174782112	154382464	70471451	308740099	365958051	643662591	143085447	874018965	396466979
Number of scaffolds	134182	53	375	478281	1778	14	21251	23663	10554	1260	178440	92906	79827	142328	745784	467514
N50	7263	8327059	1778571	934	209776	406853556	28470	14516	35827	395387	2440	213763	259996	2774	1905	1347
Source	this study, www.aniseed.cnrs.fr	www.aniseed.cnrs.fr	www.aniseed.cnrs.fr	NCBI, GCA_001749815.1	www.aniseed.cnrs.fr	www.aniseed.cnrs.fr	www.aniseed.cnrs.fr	www.aniseed.cnrs.fr	www.aniseed.cnrs.fr	https://www.genoscope.cns.fr/externe/Download/Projets/Projet_HG/data/assembly/	NCBI, GCA_004367895.1	NCBI, GCA_004367875.1	NCBI, GCA_004367855.1	NCBI, GCA_004368075.1	NCBI, GCA_004367975.1	NCBI, GCA_004367955.1
