# Supplementary material for: Inferring Tunicate Relationships and the Evolution of the Tunicate Hox Cluster with the Genome of Corella inflata
Source: Genome Biol Evol. 2020 Mar 25;12(6):948–64. doi: 10.1093/gbe/evaa060 (PMC7337526; doi:10.1093/gbe/evaa060)
Supplement: evaa060_Supplementary_Data [file evaa060_supplementary_data.zip › TableS1_taxa.xlsx]

## Sheet: Sheet1
Table S1. Ingroup and outgroup taxa included in the tunicate phylogeny. The complete data matrix is available on GitHub (https://github.com/josephryan/2019-DeBiasse_etal_CorellaGenome).
This study	Delsuc et al. 2018	Alié et al. 2018	Kocot et al. 2018	Kocot et al. 2018 outgroups
Corella inflata	Doliolum nationalis	Asterocarpa humilis	Ascidia sp.	Acanthaster planci
	Phallusia mammillata	Dendrodoa grossularia	Botrylloides leachii	Asymmetron lucayanum
		Distomus variolosus	Botryllus schlosseri	Branchiostoma belcheri
		Eusynstyela tincta	Ciona intestinalis	Branchiostoma floridae
		Microcosmus sabatieri	Ciona savignyi	Homo sapiens
		Polyandrocarpa misakiensis	Clavelina lepadiformis	Latimeria chalumnae
		Polyandrocarpa zorritensis	Corella willmeriana	Petromyzon marinus
		Polycarpa aurata	Cystodites dellechiajei	Ptychodera flava
		Polycarpa mamillaris	Distaplia occidentalis	Saccoglossus kowalevskii
		Polycarpa pomaria	Halocynthia roretzi	Strongylocentrotus purpuratus
		Polycarpa sp.	Iasis cylindrica
		Pyura dura	Molgula occidentalis
		Stolonica socialis	Molgula oculata
		Styela canopus	Oikopleura dioica
		Styela clava	Pyrosomella verticillata
		Styela plicata	Salpa fusiformis
			Salpa thompsoni
			Styela gibbsii
